# Supplementary material for: Patient-Reported Outcome Measures and Clinical Outcomes in Children with Foregut Anomalies
Source: Children (Basel). 2021 Jul 10;8(7):587. doi: 10.3390/children8070587 (PMC8307606; doi:10.3390/children8070587)
Supplement: Supplementary file 1 [file children-08-00587-s001.zip]

Archive with 1 entries (1 files):
- children-1289354-supplementary.pdf
